# Supplementary material for: H-rGO-Pd NPs Nanozyme Enhanced Silver Deposition Strategy for Electrochemical Detection of Glypican-3
Source: Molecules. 2023 Feb 28;28(5):2271. doi: 10.3390/molecules28052271 (PMC10004744; doi:10.3390/molecules28052271)
Supplement: Supplementary file 1 [file molecules-28-02271-s001.zip]

Archive with 1 entries (1 files):
- molecules-2176011-supplementary.pdf
